# Supplementary material for: Weight Gain after Interferon-Free Treatment of Chronic Hepatitis C—Results from the German Hepatitis C-Registry (DHC-R)
Source: Biomedicines. 2021 Oct 19;9(10):1495. doi: 10.3390/biomedicines9101495 (PMC8533115; doi:10.3390/biomedicines9101495)
Supplement: Supplementary file 1 [file biomedicines-09-01495-s001.zip]

Archive with 1 entries (1 files):
- Copy of biomedicines-1388857-supplementary.xlsx
