# Supplementary material for: Weight Gain after Interferon-Free Treatment of Chronic Hepatitis C—Results from the German Hepatitis C-Registry (DHC-R)
Source: Biomedicines. 2021 Oct 19;9(10):1495. doi: 10.3390/biomedicines9101495 (PMC8533115; doi:10.3390/biomedicines9101495)
Supplement: Supplementary file 1 [file biomedicines-09-01495-s001.zip › Copy of biomedicines-1388857-supplementary.xlsx]

## Sheet: Tabelle1
	Table S1. Mean weight change compared to baseline after DAA therapy stratified by body mass index groups (underweight, healthy weight, overweight, obese patients)
			Mean	SD	Valid N
	BMI < 18.5	EOT	.2	3.5	N=118
		FU24	.7	3.9	N=97
		FU 1 year	.4	4.2	N=37
		FU 2 years	-.3	5.2	N=34
		FU 3 years	.4	6.9	N=12
	BMI 18.5 - 25	EOT	.2	4.2	N=2313
		FU24	.8	4.4	N=1989
		FU 1 year	1.0	5.6	N=645
		FU 2 years	2.1	5.9	N=635
		FU 3 years	2.5	8.3	N=203
	BMI >25-30	EOT	-.4	3.7	N=1799
		FU24	.3	4.7	N=1586
		FU 1 year	1.0	5.9	N=468
		FU 2 years	1.8	6.6	N=499
		FU 3 years	2.3	6.9	N=188
	BMI >30	EOT	-1.0	5.3	N=881
		FU24	-.8	7.3	N=770
		FU 1 year	-.9	8.4	N=248
		FU 2 years	.1	8.1	N=237
		FU 3 years	-1.1	8.9	N=93
	t-test FU 1 year:
	BMI < 18.5 vs. BMI 18.5 - 30			p=0.484
	BMI 18.5 - 30 vs. BMI > 30			p=0.001
	t-test FU 2 years:
	BMI < 18.5 vs. BMI 18.5 - 30			p=0.041
	BMI 18.5 - 30 vs. BMI > 30			p=0.001
